# Supplementary material for: Nuclear Pore-Like Structures in a Compartmentalized Bacterium
Source: PLoS One. 2017 Feb 1;12(2):e0169432. doi: 10.1371/journal.pone.0169432 (PMC5287468; doi:10.1371/journal.pone.0169432)
Supplement: S3 Table — (XLSX) [file pone.0169432.s026.xlsx]

## Sheet: Sheet1
S3 Table					BLAST				PHMMER				Phyre2
ID	Cluster	Membrane fraction	Coiled coil	TMHs	Best hit	E-value	Organism	Description	Best hit	E-value	Organism	Description	PDB template	Description	Confidence	Coverage
ZP_02730395	Singleton	(3,6)	No	Yes	YP_002430719	0.024	Desulfatibacillum alkenivorans AK-01	unnamed protein product	YP_002430719	0.0099	Desulfatibacillum alkenivorans AK-01	unnamed protein product	c2h29A	probable nicotinate-nucleotide	0.479	0.15
ZP_02730459	Singleton	(3,2,6)	No	No	ZP_08276465	0	Oxalobacteraceae bacterium IMCC9480	Aconitate hydratase	YP_617138	0	Sphingopyxis alaskensis RB2256	unnamed protein product	c2b3yB	iron-responsive element binding protein 1	1	0.96
ZP_02730507	Singleton	(3)	No	No	YP_003373231	1e-55	Pirellula staleyi DSM 6068	hypothetical protein Psta_4730	ZP_09566214	1.1e-89	Singulisphaera acidiphila DSM 18658	hypothetical protein SinacDRAFT_7070	c1tqqC	outer membrane protein tolc	0.999	0.35
ZP_02730573	Singleton	(3)	No	No	ZP_09571036	0	Singulisphaera acidiphila DSM 18658	hypothetical protein SinacDRAFT_1892	ZP_09571036	3.1e-217	Singulisphaera acidiphila DSM 18658	hypothetical protein SinacDRAFT_1892	d2a2la1	extracellular haem-binding protein	0.993	0.16
ZP_02730574	Singleton	(3)	No	No	ZP_09571037	0	Singulisphaera acidiphila DSM 18658	hypothetical protein SinacDRAFT_1893	ZP_09571037	3.4e-230	Singulisphaera acidiphila DSM 18658	hypothetical protein SinacDRAFT_1893	c3rbhC	alginate production protein alge	0.999	0.5
ZP_02730742	Singleton	(3,2)	No	Yes	ZP_09572615	2e-35	Singulisphaera acidiphila DSM 18658	hypothetical protein SinacDRAFT_0188	YP_003443440	9.7e-35	Allochromatium vinosum DSM 180	hypothetical protein Alvin_1474	d2gkpa1	putative late embryogenesis abundant protein	0.414	0.09
ZP_02730790	Singleton	(3,6)	No	No	ZP_09582477	2e-24	Solitalea canadensis DSM 3403	Scramblase family protein	YP_003631855	2.9e-26	Planctomyces limnophilus DSM 3776	Scramblase family protein	c1zxuA	at5g01750 protein	0.999	0.73
ZP_02730801	Singleton	(3)	No	No	ZP_06450219	0	Mycobacterium tuberculosis T17	catalase-peroxidase-peroxynitritase T katG	YP_607983	0	Pseudomonas entomophila L48	catalase	c1itkB	catalase-peroxidase	1	0.89
ZP_02730857	Singleton	(3,2,6)	Yes	No	ZP_09013294	0	Commensalibacter intestini A911	GTP-dependent nucleic acid-binding protein EngD	YP_423709	2.5e-162	Magnetospirillum magneticum AMB-1	GTP-dependent nucleic acid-binding protein EngD	c1ni3A	ychf gtp-binding protein	1	0.99
ZP_02730892	Singleton	(3)	No	No	ZP_02730652	1e-77	Gemmata obscuriglobus UQM 2246	hypothetical protein GobsU_02573	ZP_02730652	7.9e-81	Gemmata obscuriglobus UQM 2246	hypothetical protein GobsU_02573	c2j58G	outer membrane lipoprotein wza	1	0.74
ZP_02730982	Singleton	(3)	Yes	Yes	CAJ73272	0.013	Candidatus Kuenenia stuttgartiensis	unknown protein	ZP_07054129	0.02	Listeria grayi DSM 20601	conserved hypothetical protein	c3pl4A	flagellar motor switch protein	0.811	0.24
ZP_02730986	Singleton	(3,6)	No	No	YP_004931918	2e-26	Thermovirga lienii DSM 17291	flagellar motor switch protein FliG	YP_002460593	3.1e-28	Desulfitobacterium hafniense DCB-2	flagellar motor switch protein G	c3hjlA	flagellar motor switch protein flig	1	0.98
ZP_02730987	Singleton	(3,2,6)	No	Yes	YP_004626631	3e-63	Thermodesulfatator indicus DSM 15286	flagellar M-ring protein FliF	YP_429632	3.1e-62	Moorella thermoacetica ATCC 39073	flagellar MS-ring protein	c2y9jt	protein prgh	1	0.31
ZP_02731030	Cluster1	(3)	No	No	ZP_02734776	2e-41	Gemmata obscuriglobus UQM 2246	hypothetical protein GobsU_23427	ZP_06307537	1.7e-200	Cylindrospermopsis raciborskii CS-505	hypothetical protein CRC_01020	c3ikmD	dna polymerase subunit gamma-1	0.16	0.01
ZP_02731046	Duo2	(3,6)	No	No	ACY59973	0	Yersinia pestis D106004	polyribonucleotide nucleotidyltransferase	BAL54031	1.8e-276	uncultured planctomycete	polynucleotide phosphorylase/polyadenylase	c3u1kB	polyribonucleotide nucleotidyltransferase 1, mitochondrial	1	0.81
ZP_02731113	Cluster1	(3,2,6)	No	No	ZP_02731741	2e-33	Gemmata obscuriglobus UQM 2246	hypothetical protein GobsU_08082	ZP_02735916	1.4e-37	Gemmata obscuriglobus UQM 2246	hypothetical protein GobsU_29164	c3dm0A	maltose-binding periplasmic protein fused with	0.999	0.49
ZP_02731192	Duo4	(3)	No	No	ZP_02737489	3e-25	Gemmata obscuriglobus UQM 2246	hypothetical protein GobsU_37108	ZP_02737489	3.2e-23	Gemmata obscuriglobus UQM 2246	hypothetical protein GobsU_37108	c2x4mD	coagulase/fibrinolysin	0.985	0.43
ZP_02731198	Cluster2	(3,2)	No	Yes	ZP_01092210	2e-53	Blastopirellula marina DSM 3645	hypothetical protein DSM3645_26414	ZP_01852053	1.2e-51	Planctomyces maris DSM 8797	hypothetical protein PM8797T_21803	d2pila	fimbrial protein	0.998	0.18
ZP_02731226	Singleton	(3)	Yes	No	YP_003249317	5e-05	Fibrobacter succinogenes subsp. succinogenes S85	family 2 glycosyl transferase	YP_002908152	7.7e-18	Burkholderia glumae BGR1	unnamed protein product	c2efrB	general control protein gcn4 and tropomyosin 1 alpha chain	0.986	0.93
ZP_02731383	Singleton	(3)	Yes	No	YP_003529033	0.067	Nitrosococcus halophilus Nc4	peptidase S8 and S53 subtilisin kexin sedolisin	ZP_05047196	0.065	Nitrosococcus oceani AFC27	peptidase families S8 and S53 domain protein	c1p8jB	furin precursor	0.765	0.1
ZP_02731416	Singleton	(3,2,6)	No	Yes	BAL53979	3e-13	uncultured planctomycete	hypothetical protein HGMM_F11G08C16	ZP_09572161	2e-13	Singulisphaera acidiphila DSM 18658	hypothetical protein SinacDRAFT_1528	c1m5yB	survival protein sura	0.967	0.14
ZP_02731806	Cluster2	(3,2,6)	No	Yes	YP_003372401	4e-79	Pirellula staleyi DSM 6068	hypothetical protein Psta_3886	YP_003372401	5.2e-77	Pirellula staleyi DSM 6068	hypothetical protein Psta_3886	d2pila	fimbrial protein	0.997	0.22
ZP_02731891	Singleton	(3)	Yes	No	YP_003629614	2e-57	Planctomyces limnophilus DSM 3776	outer membrane efflux protein	YP_003629614	1.4e-57	Planctomyces limnophilus DSM 3776	outer membrane efflux protein	c1tqqC	outer membrane protein tolc	1	0.89
ZP_02731958	Singleton	(3)	No	No	ZP_08144167	5e-12	Enterococcus casseliflavus ATCC 12755	flagellar motor switch protein FliM	YP_004720274	1.9e-09	Sulfobacillus acidophilus TPY	flagellar motor switch protein FliM	c2hp7A	flagellar motor switch protein flim	1	0.62
ZP_02731970	Trio	(3,2)	No	No	BAL55961	2e-119	uncultured planctomycete	flagellar basal body rod protein FlgG	BAL55961	3e-108	uncultured planctomycete	flagellar basal body rod protein FlgG	c3a69A	flagellar hook protein flge	1	0.7
ZP_02731971	Trio	(3,2)	No	No	BAL55962	1e-51	uncultured planctomycete	flagellar basal body rod protein FlgG	BAL55962	1.5e-49	uncultured planctomycete	flagellar basal body rod protein FlgG	c3a69A	flagellar hook protein flge	1	0.75
ZP_02732043	Singleton	(3,6)	No	Yes	ZP_01851816	5e-30	Planctomyces maris DSM 8797	hypothetical protein PM8797T_28384	ZP_01851816	2.2e-32	Planctomyces maris DSM 8797	hypothetical protein PM8797T_28384	c3hugJ	probable conserved membrane protein	0.209	0.05
ZP_02732067	Singleton	(3)	No	No	ZP_08075821	0.021	Phascolarctobacterium succinatutens YIT 12067	outer membrane efflux protein	YP_004916248	0.021	Methylomicrobium alcaliphilum	unnamed protein product	d1wp1a	cation efflux system protein cusc	0.997	0.88
ZP_02732104	Singleton	(3,2)	No	No	YP_003371284	6e-73	Pirellula staleyi DSM 6068	outer membrane efflux protein	YP_003371284	4.1e-71	Pirellula staleyi DSM 6068	outer membrane efflux protein	c1tqqC	outer membrane protein tolc	1	0.9
ZP_02732257	Singleton	(3,6)	Yes	Yes	ZP_01088993	9e-13	Blastopirellula marina DSM 3645	hypothetical protein DSM3645_00300	ZP_01853529	1.4e-14	Planctomyces maris DSM 8797	hypothetical protein PM8797T_11034	c3ojaB	anopheles plasmodium-responsive leucine-rich repeat protein	0.98	0.59
ZP_02732451	Cluster2	(3,2)	No	Yes	ZP_02734018	2e-35	Gemmata obscuriglobus UQM 2246	hypothetical protein GobsU_19611	ZP_02733318	3.1e-43	Gemmata obscuriglobus UQM 2246	hypothetical protein GobsU_16057	d2pila	fimbrial protein	0.997	0.17
ZP_02732467	Cluster2	(3,2,6)	No	Yes	ZP_02736426	2e-66	Gemmata obscuriglobus UQM 2246	hypothetical protein GobsU_31734	ZP_02736426	3e-76	Gemmata obscuriglobus UQM 2246	hypothetical protein GobsU_31734	d2pila	fimbrial protein	0.997	0.16
ZP_02732563	Singleton	(3,2,6)	No	Yes	ZP_01090492	3e-110	Blastopirellula marina DSM 3645	hypothetical protein DSM3645_12311	ZP_09570629	1.5e-111	Singulisphaera acidiphila DSM 18658	PilT protein domain protein	c3ix7A	uncharacterized protein ttha0540	0.999	0.34
ZP_02732631	Singleton	(3)	No	No	YP_004915842	1e-42	Methylomicrobium alcaliphilum	unnamed protein product	YP_004915842	3.1e-42	Methylomicrobium alcaliphilum	unnamed protein product	c2o4vA	porin p	0.994	0.7
ZP_02732829	Duo3	(3)	No	Yes	ZP_09573023	1e-141	Singulisphaera acidiphila DSM 18658	outer membrane efflux protein	ZP_09573023	4.6e-153	Singulisphaera acidiphila DSM 18658	outer membrane efflux protein	d1wp1a	cation efflux system protein cusc	1	0.82
ZP_02733038	Cluster2	(3,2)	No	Yes	ZP_02731735	2e-116	Gemmata obscuriglobus UQM 2246	hypothetical protein GobsU_08052	ZP_02731735	1.1e-120	Gemmata obscuriglobus UQM 2246	hypothetical protein GobsU_08052	d2pila	fimbrial protein	0.997	0.23
ZP_02733041	Cluster2	(3,2,6)	No	Yes	ZP_02733007	2e-52	Gemmata obscuriglobus UQM 2246	hypothetical protein GobsU_14494	ZP_02733007	4.8e-53	Gemmata obscuriglobus UQM 2246	hypothetical protein GobsU_14494	d2pila	fimbrial protein	0.997	0.16
ZP_02733065	Singleton	(3,6)	No	No	YP_003628406	7e-25	Planctomyces limnophilus DSM 3776	50S ribosomal protein L21	YP_003628406	4.3e-22	Planctomyces limnophilus DSM 3776	50S ribosomal protein L21	d2qamr1	ribosomal protein l21	1	0.81
ZP_02733084	Singleton	(3,2,6)	No	No	YP_001305892	4e-76	Thermosipho melanesiensis BI429	50S ribosomal protein L1	YP_002334454	9.1e-72	Thermosipho africanus TCF52B	50S ribosomal protein L1	c3qoyA	50s ribosomal protein l1	1	0.78
ZP_02733085	Singleton	(3,6)	No	No	ZP_02736030	4e-94	Gemmata obscuriglobus UQM 2246	hypothetical protein GobsU_29738	ZP_02736030	7.9e-96	Gemmata obscuriglobus UQM 2246	hypothetical protein GobsU_29738	d1zava1	50s ribosomal protein l10	1	0.9
ZP_02733090	Singleton	(3,6)	No	No	ZP_01858078	1e-68	Planctomyces maris DSM 8797	30S ribosomal protein S7	YP_003628522	5e-62	Planctomyces limnophilus DSM 3776	30S ribosomal protein S7	c3gtyS	30s ribosomal protein s7	1	0.93
ZP_02733245	Cluster1	(3,2)	No	No	ZP_02736670	3e-66	Gemmata obscuriglobus UQM 2246	Na-Ca exchanger/integrin-beta4	ZP_02733723	2.2e-99	Gemmata obscuriglobus UQM 2246	FG-GAP repeat protein	c3nxpA	prethrombin-1	1	0.35
ZP_02733303	Singleton	(3,2)	No	Yes	ZP_09571732	3e-43	Singulisphaera acidiphila DSM 18658	MotA/TolQ/ExbB proton channel	ZP_09571732	1.3e-43	Singulisphaera acidiphila DSM 18658	MotA/TolQ/ExbB proton channel	c3ikoC	nucleoporin nup84	0.669	0.16
ZP_02733342	Singleton	(3,2)	No	No	ZP_09473842	2.4	Bradyrhizobium sp. ORS 285	N-acyl-D-glutamate deacylase	EGX88779	0.13	Cordyceps militaris CM01	lysosomal protective protein precursor, putative	d1onwa1	chaperone protein htpg	0.213	0.16
ZP_02733515	Singleton	(3)	No	Yes	ZP_09571157	6e-87	Singulisphaera acidiphila DSM 18658	hypothetical protein SinacDRAFT_2013	ZP_09571157	2.8e-83	Singulisphaera acidiphila DSM 18658	hypothetical protein SinacDRAFT_2013	c2kncA	integrin alpha-iib	0.609	0.02
ZP_02733516	Duo5	(3)	No	Yes	NP_864057	3e-63	Rhodopirellula baltica SH 1	polysaccharide export protein	NP_864057	2e-61	Rhodopirellula baltica SH 1	polysaccharide export protein	c2j58G	outer membrane lipoprotein wza	1	0.72
ZP_02733574	Duo6	(3,2)	No	Yes	YP_003370575	7e-105	Pirellula staleyi DSM 6068	type II and III secretion system protein	YP_003370575	1.3e-115	Pirellula staleyi DSM 6068	type II and III secretion system protein	c2y3mA	protein transport protein hofq	0.996	0.1
ZP_02733604	Singleton	(3,2)	No	Yes	YP_003323321	8e-52	Thermobaculum terrenum ATCC BAA-798	transmembrane prediction	YP_821787	9e-52	Candidatus Solibacter usitatus Ellin6076	unnamed protein product	d1wufa1	integrin alpha-iib	0.537	0.15
ZP_02733782	Singleton	(3,2)	No	No	YP_004899412	4e-33	Pelagibacterium halotolerans B2	unnamed protein product	YP_001240952	2.2e-29	Bradyrhizobium sp. BTAi1	50S ribosomal protein L17	d2qamn1	ribosomal protein l17	1	0.64
ZP_02733807	Singleton	(3)	No	No	ZP_02738082	8e-108	Gemmata obscuriglobus UQM 2246	putative Peptidyl-prolyl cis-trans isomerase	ZP_02738082	5.7e-112	Gemmata obscuriglobus UQM 2246	putative Peptidyl-prolyl cis-trans isomerase	c3oqqA	putative lipoprotein	0.966	0.02
ZP_02733961	Singleton	(3,6)	No	Yes	ZP_01854061	2e-42	Planctomyces maris DSM 8797	hypothetical protein PM8797T_18289	YP_004272302	5.1e-62	Planctomyces brasiliensis DSM 5305	double-transmembrane region domain-containing protein	c3rhtB	(gatase1)-like protein	0.999	0.25
ZP_02733990	Singleton	(3,2,6)	Yes	No	3PXG_A	0	Bacillus subtilis	negative regulator of genetic vompetence Clpc/mecb	YP_871980	0	Acidothermus cellulolyticus 11B	ATPase	c1qvrB	clpb protein	1	0.88
ZP_02734114	Singleton	(3,6)	No	No	EHJ63237	0.74	Danaus plexippus	hypothetical protein KGM_02129	XP_001623787	0.4	Nematostella vectensis	predicted protein	d2joka1	mediator of rna polymerase ii transcription subunit 15	0.618	0.14
ZP_02734134	Singleton	(3,2,6)	No	No	ZP_01852013	3e-143	Planctomyces maris DSM 8797	probable serine/threonine protein kinase related protein	ZP_01852013	3.7e-139	Planctomyces maris DSM 8797	probable serine/threonine protein kinase related protein	c1yiqA	quinohemoprotein alcohol dehydrogenase	1	0.53
ZP_02734141	Singleton	(3,6)	No	Yes	YP_003369087	2e-06	Pirellula staleyi DSM 6068	hypothetical protein Psta_0540	YP_003369087	4.3e-12	Pirellula staleyi DSM 6068	hypothetical protein Psta_0540	c4a1dE	rpl6	0.654	0.02
ZP_02734142	Singleton	(3,2,6)	No	Yes	NP_870706	0.091	Rhodopirellula baltica SH 1	signal peptide	BAL08954	0.03	Bradyrhizobium japonicum USDA 6	hypothetical protein BJ6T_36800	d1oqwa	fimbrial protein	0.864	0.2
ZP_02734145	Duo1	(3,2,6)	No	Yes	ZP_01093878	6e-06	Blastopirellula marina DSM 3645	hypothetical protein DSM3645_20127	ZP_09595161	2.3e-07	Opitutaceae bacterium TAV5	hypothetical protein Opit5DRAFT_3215	d2pila	fimbrial protein	0.996	0.18
ZP_02734146	Duo1	(3,2,6)	No	Yes	YP_003628455	4e-10	Planctomyces limnophilus DSM 3776	hypothetical protein Plim_0406	YP_004179938	1.2e-11	Isosphaera pallida ATCC 43644	hypothetical protein Isop_2823	d2pila	fimbrial protein	0.998	0.21
ZP_02734149	Singleton	(3,2)	No	No	ZP_01091254	0	Blastopirellula marina DSM 3645	type IV fimbrial assembly protein PilB	YP_003628457	9.1e-220	Planctomyces limnophilus DSM 3776	type II secretion system protein E	d1p9ra	twitching motility protein pilt	1	0.59
ZP_02734224	Singleton	(3,2,6)	No	Yes	YP_004178172	4e-05	Isosphaera pallida ATCC 43644	hypothetical protein Isop_1034	YP_004178172	3e-11	Isosphaera pallida ATCC 43644	hypothetical protein Isop_1034	d1xqma	fluorescent protein	0.569	0.06
ZP_02734225	Singleton	(3,2,6)	No	Yes	ABB92307	4e-05	Tiger frog virus	hypothetical protein	YP_003628129	1e-05	Planctomyces limnophilus DSM 3776	hypothetical protein Plim_0077	c3bogB	6.5 kda glycine-rich antifreeze protein	0.947	0.11
ZP_02734226	Singleton	(3,6)	No	No	YP_004271659	6e-135	Planctomyces brasiliensis DSM 5305	type IV pilus assembly protein PilM	ZP_09571706	3.6e-135	Singulisphaera acidiphila DSM 18658	type IV pilus assembly protein PilM	c2ychA	competence protein pilm	1	0.4
ZP_02734373	Singleton	(3,2)	No	No	YP_003557009	0.032	Shewanella violacea DSS12	unnamed protein product	YP_001834118	0.0012	Beijerinckia indica subsp. indica ATCC 9039	general secretion pathway protein D	c3gr5A	escc	0.912	0.24
ZP_02734397	Singleton	(3)	No	No	YP_004178453	3e-70	Isosphaera pallida ATCC 43644	hypothetical protein Isop_1318	YP_004178453	4e-70	Isosphaera pallida ATCC 43644	hypothetical protein Isop_1318	c2x4mD	coagulase/fibrinolysin	0.968	0.52
ZP_02734577	Cluster1	(3)	No	No	ZP_02734741	2e-54	Gemmata obscuriglobus UQM 2246	CHU large protein; glucose/sorbosone dehydrogenase-related	ZP_02732951	5.2e-65	Gemmata obscuriglobus UQM 2246	hypothetical protein GobsU_14214	c3fcsA	integrin, alpha 2b	0.991	0.19
ZP_02734649	Singleton	(3,6)	No	No	YP_004269696	8e-47	Planctomyces brasiliensis DSM 5305	30S ribosomal protein S8	YP_004269696	1.1e-42	Planctomyces brasiliensis DSM 5305	30S ribosomal protein S8	c3rf2A	30s ribosomal protein s8	1	0.99
ZP_02734651	Singleton	(3,6)	No	No	YP_003628537	3e-86	Planctomyces limnophilus DSM 3776	50S ribosomal protein L5	YP_003628537	4.5e-79	Planctomyces limnophilus DSM 3776	50S ribosomal protein L5	d1iq4a	ribosomal protein l5	1	0.97
ZP_02734657	Singleton	(3,2,6)	No	No	YP_004179214	3e-87	Isosphaera pallida ATCC 43644	30S ribosomal protein S3	YP_004179214	5.1e-79	Isosphaera pallida ATCC 43644	30S ribosomal protein S3	c3bbnC	ribosomal protein s3	1	0.83
ZP_02734662	Singleton	(3,6)	No	No	ZP_09567969	7e-76	Singulisphaera acidiphila DSM 18658	LSU ribosomal protein L4P	ZP_09567969	2.2e-69	Singulisphaera acidiphila DSM 18658	LSU ribosomal protein L4P	c3bboG	ribosomal protein l4	1	0.89
ZP_02734664	Singleton	(3)	No	No	YP_828363	0	Candidatus Solibacter usitatus Ellin6076	unnamed protein product	YP_828363	7.6e-195	Candidatus Solibacter usitatus Ellin6076	unnamed protein product	d1bqqm	karilysin protease	0.994	0.19
ZP_02734776	Cluster1	(3)	No	No	ZP_02733686	2e-126	Gemmata obscuriglobus UQM 2246	probable Chi protein	ZP_02733686	2e-159	Gemmata obscuriglobus UQM 2246	probable Chi protein	c2c4dA	psathyrella velutina lectin pvl	0.999	0.26
ZP_02734818	Cluster1	(3)	No	No	YP_828048	3e-56	Candidatus Solibacter usitatus Ellin6076	unnamed protein product	YP_007937	5.8e-227	Candidatus Protochlamydia amoebophila UWE25	unnamed protein product	c3lsoA	putative membrane anchored protein	0.974	0.09
ZP_02734840	Duo4	(3,2)	No	No	ZP_02737489	4e-38	Gemmata obscuriglobus UQM 2246	hypothetical protein GobsU_37108	ZP_02737489	1e-35	Gemmata obscuriglobus UQM 2246	hypothetical protein GobsU_37108	c2x4mD	coagulase/fibrinolysin	0.976	0.32
ZP_02735033	Cluster2	(3,2,6)	No	No	ZP_02733318	3e-105	Gemmata obscuriglobus UQM 2246	hypothetical protein GobsU_16057	ZP_02733318	3.6e-102	Gemmata obscuriglobus UQM 2246	hypothetical protein GobsU_16057	d2pila	general secretion pathway protein g	0.548	0.09
ZP_02735069	Singleton	(3,2,6)	No	No	ZP_09572948	2e-158	Singulisphaera acidiphila DSM 18658	translation elongation factor 2 (EF-2/EF-G)	ZP_09572948	1.2e-147	Singulisphaera acidiphila DSM 18658	translation elongation factor 2 (EF-2/EF-G)	c2xexA	elongation factor g	1	0.89
ZP_02735132	Cluster2	(3,2,6)	No	Yes	ZP_02735133	3e-27	Gemmata obscuriglobus UQM 2246	hypothetical protein GobsU_25226	ZP_02735133	2.9e-38	Gemmata obscuriglobus UQM 2246	hypothetical protein GobsU_25226	d2pila	fimbrial protein	0.998	0.2
ZP_02735153	Singleton	(3,2)	No	Yes	YP_003370704	6e-05	Pirellula staleyi DSM 6068	hypothetical protein Psta_2171	YP_003370704	5.5e-06	Pirellula staleyi DSM 6068	hypothetical protein Psta_2171	c2zf8A	component of sodium-driven polar flagellar motor	0.897	0.24
ZP_02735165	Singleton	(3,2)	No	No	ZP_09568478	4e-42	Singulisphaera acidiphila DSM 18658	hypothetical protein SinacDRAFT_4839	ZP_01093257	7.3e-40	Blastopirellula marina DSM 3645	hypothetical protein DSM3645_18976	c1y0fB	collagen i alpha 2	0.997	0.74
ZP_02735340	Singleton	(3,2,6)	Yes	Yes	ZP_01088726	1e-15	Blastopirellula marina DSM 3645	hypothetical protein DSM3645_09607	ZP_01088726	2.4e-15	Blastopirellula marina DSM 3645	hypothetical protein DSM3645_09607	c3ojaB	anopheles plasmodium-responsive leucine-rich repeat protein	0.982	0.46
ZP_02735473	Singleton	(3)	No	No	ZP_09570386	3e-33	Singulisphaera acidiphila DSM 18658	hypothetical protein SinacDRAFT_3323	ZP_09570386	4.9e-30	Singulisphaera acidiphila DSM 18658	hypothetical protein SinacDRAFT_3323	c1h6wA	bacteriophage t4 short tail fibre	0.184	0.11
ZP_02735478	Singleton	(3,2)	No	No	ZP_04643013	1.3	Lactobacillus gasseri 202-4	ABC transporter, ATP-binding protein	YP_002785776	0.42	Deinococcus deserti VCD115	hypothetical protein Deide_11210	d1iz0a1	hypothetical protein bt3781	0.19	0.14
ZP_02735532	Cluster2	(3,2,6)	No	Yes	YP_003371267	7e-133	Pirellula staleyi DSM 6068	hypothetical protein Psta_2739	YP_003371267	3.3e-125	Pirellula staleyi DSM 6068	hypothetical protein Psta_2739	d2pila	fimbrial protein	0.997	0.17
ZP_02735547	Singleton	(3,2)	No	No	nil	nil	nil	nil	EGF25029	5.8e-05	Rhodopirellula baltica WH47	hypothetical protein RBWH47_05819	c1zzpA	proto-oncogene tyrosine-protein kinase abl1	0.084	0.12
ZP_02735666	Trio	(3)	No	No	YP_004599555	2e-85	[Cellvibrio gilvus ATCC 13127]	flagellar hook-basal body protein	YP_004599555	9.2e-79	[Cellvibrio gilvus ATCC 13127	flagellar hook-basal body protein	c3a69A	flagellar hook protein flge	1	0.8
ZP_02735670	Singleton	(3)	Yes	No	ZP_02736312	0.62	Gemmata obscuriglobus UQM 2246	hypothetical protein GobsU_31164	ZP_03273159	3.6e-07	Arthrospira maxima CS-328	Tetratricopeptide TPR_2 repeat protein	c3k9iA	bh0479 protein	0.258	0.42
ZP_02735673	Singleton	(3,2)	No	No	NP_487026	1e-07	Nostoc sp. PCC 7120	unnamed protein product	ZP_09570358	7.5e-58	Singulisphaera acidiphila DSM 18658	PBS lyase HEAT domain protein repeat-containing protein	d1oyza	253aa long hypothetical protein	0.999	0.8
ZP_02735697	Singleton	(3,2,6)	No	No	ZP_09572877	3e-124	Singulisphaera acidiphila DSM 18658	oxidoreductase domain protein	ZP_09572877	3.7e-116	Singulisphaera acidiphila DSM 18658	oxidoreductase domain protein	c3oqbF	oxidoreductase	1	0.78
ZP_02735776	Singleton	(3)	No	No	YP_355949	7e-16	Pelobacter carbinolicus DSM 2380	hypothetical protein Pcar_0519	YP_355949	1.2e-17	Pelobacter carbinolicus DSM 2380	hypothetical protein Pcar_0519	c2x27X	outer membrane protein oprg	0.979	0.49
ZP_02735782	Cluster1	(3)	No	No	ZP_02735519	0	Gemmata obscuriglobus UQM 2246	outer membrane autotransporter barrel domain	ZP_01855468	0	Planctomyces maris DSM 8797	probable aggregation factor core protein MAFp3, isoform C	c3rb7E	na/ca exchange protein	0.016	0.09
ZP_02735822	Singleton	(3,2)	No	No	CCA27015	0.004	Albugo laibachii Nc14	conserved hypothetical protein	YP_713990	0.64	Frankia alni ACN14a	unnamed protein product	c1nkgA	rhamnogalacturonase b	0.518	0.25
ZP_02735845	Singleton	(3,2)	No	No	YP_411632	1e-127	Nitrosospira multiformis ATCC 25196	hypothetical protein Nmul_A0937	YP_411632	1.3e-125	Nitrosospira multiformis ATCC 25196	hypothetical protein Nmul_A0937	c3rbhC	alginate production protein alge	1	0.61
ZP_02735880	Singleton	(3)	No	Yes	YP_004271055	1e-107	Planctomyces brasiliensis DSM 5305	organic solvent tolerance protein	YP_003368667	2.3e-108	Pirellula staleyi DSM 6068	Organic solvent tolerance protein OstA-like protein	d1t16a	protein yhbn	0.976	0.12
ZP_02735914	Cluster2	(3,2,6)	No	Yes	ZP_02732476	5e-61	Gemmata obscuriglobus UQM 2246	hypothetical protein GobsU_11775	ZP_01088561	2.1e-64	Blastopirellula marina DSM 3645	hypothetical protein DSM3645_08782	d2pila	fimbrial protein	0.998	0.18
ZP_02735955	Duo3	(3,2)	No	No	ZP_01853150	1e-45	Planctomyces maris DSM 8797	hypothetical protein PM8797T_09634	ZP_01853150	9.5e-48	Planctomyces maris DSM 8797	hypothetical protein PM8797T_09634	c1tqqC	outer membrane protein tolc	1	0.5
ZP_02736005	Singleton	(3)	No	No	EFO63259	3.9	Giardia lamblia P15	Hypothetical protein GLP15_3082	YP_509228	2.5	Jannaschia sp. CCS1	unnamed protein product	c1zxhA	immunoglobulin g binding protein g	0.24	0.04
ZP_02736062	Singleton	(3,2,6)	No	Yes	YP_719837	0.82	Haemophilus somnus 129PT	large adhesin	ZP_01090859	0.00056	Blastopirellula marina DSM 3645	hypothetical protein DSM3645_10792	c2xpyA	leukotriene a-4 hydrolase	0.844	0.06
ZP_02736193	Singleton	(3)	Yes	No	ZP_09569050	0	Singulisphaera acidiphila DSM 18658	outer membrane efflux protein	ZP_09569050	1.5e-171	Singulisphaera acidiphila DSM 18658	outer membrane efflux protein	d1wp1a	cation efflux system protein cusc	1	0.86
ZP_02736307	Singleton	(3)	No	No	YP_003370009	2e-45	Pirellula staleyi DSM 6068	hypothetical protein Psta_1474	YP_003370009	4.8e-47	Pirellula staleyi DSM 6068	hypothetical protein Psta_1474	c3cuxA	malate synthase	0.488	0.08
ZP_02736310	Singleton	(3,2,6)	No	No	YP_001239683	0	Bradyrhizobium sp. BTAi1	peptidase	BAL12331	1.6e-171	Bradyrhizobium japonicum USDA 6	hypothetical protein BJ6T_70820	c3pfoB	putative acetylornithine deacetylase	1	0.95
ZP_02736320	Singleton	(3)	No	Yes	EGF24520	2e-34	Rhodopirellula baltica WH47	conserved hypothetical protein, secreted	EGF24520	3.9e-36	Rhodopirellula baltica WH47	conserved hypothetical protein, secreted	d1jb0b	nad kinase	0.519	0.33
ZP_02736396	Singleton	(3,2)	No	No	ZP_09570959	2e-46	Singulisphaera acidiphila DSM 18658	LSU ribosomal protein L25P	ZP_09570959	5.7e-44	Singulisphaera acidiphila DSM 18658	LSU ribosomal protein L25P	d1feua	50s ribosomal protein ctc	1	0.84
ZP_02736410	Singleton	(3,2,6)	No	Yes	ZP_02737652	5e-79	Gemmata obscuriglobus UQM 2246	hypothetical protein GobsU_37937	ZP_02737652	4.3e-79	Gemmata obscuriglobus UQM 2246	hypothetical protein GobsU_37937	c2kpeA	glycophorin-a	0.245	0.02
ZP_02736502	Singleton	(3,2)	No	No	YP_003372500	2e-05	Pirellula staleyi DSM 6068	hypothetical protein Psta_3986	ZP_05024179	8.4e-05	Microcoleus chthonoplastes PCC 7420	PBS lyase HEAT-like repeat domain protein	d1l7aa	xylan esterase 1	0.997	0.68
ZP_02736511	Singleton	(3)	Yes	Yes	ZP_09570124	1e-24	Singulisphaera acidiphila DSM 18658	PBS lyase HEAT domain protein repeat-containing protein	ZP_09570124	2.7e-29	Singulisphaera acidiphila DSM 18658	PBS lyase HEAT domain protein repeat-containing protein	d1zesa1	response regulator	0.979	0.09
ZP_02736601	Duo5	(3,2)	No	No	ZP_01089657	8e-69	Blastopirellula marina DSM 3645	Wza	ZP_01089657	3.1e-69	Blastopirellula marina DSM 3645	Wza	c2j58G	outer membrane lipoprotein wza	1	0.67
ZP_02736670	Cluster1	(3)	No	No	ZP_02734776	6e-93	Gemmata obscuriglobus UQM 2246	hypothetical protein GobsU_23427	YP_004178747	3.6e-122	Isosphaera pallida ATCC 43644	Na-Ca exchanger/integrin-beta4	c2c4dA	psathyrella velutina lectin pvl	1	0.75
ZP_02736720	Singleton	(3)	No	No	ZP_02736657	1e-66	Gemmata obscuriglobus UQM 2246	hypothetical protein GobsU_32899	ZP_02736657	7.5e-65	Gemmata obscuriglobus UQM 2246	hypothetical protein GobsU_32899	d1oxwa	protein (cytosolic phospholipase a2)	1	0.7
ZP_02736756	Singleton	(3,2)	No	No	ZP_01853277	4e-94	Planctomyces maris DSM 8797	Uridylate kinase	ZP_09572158	5.3e-87	Singulisphaera acidiphila DSM 18658	uridylate kinase	d1ybda1	uridylate kinase	1	0.95
ZP_02736767	Singleton	(3,2)	No	No	CBH37087	1e-07	uncultured archaeon	hypothetical protein BSM_05640	CBH37087	2.6e-06	uncultured archaeon	hypothetical protein BSM_05640	d1kwga1	uncharacterized protein ism_01780	0.717	0.09
ZP_02736868	Duo2	(3,2,6)	No	No	CAJ72617	0	Candidatus Kuenenia stuttgartiensis	strongly similar to 30S ribosomal protein S1	YP_004178318	8.5e-237	Isosphaera pallida ATCC 43644	30S ribosomal protein S1	c3go5A	multidomain protein with s1 rna-binding domains	1	0.36
ZP_02736977	Singleton	(3,2,6)	No	No	ZP_09567946	7e-67	Singulisphaera acidiphila DSM 18658	SSU ribosomal protein S4P	ZP_09567946	5.8e-64	Singulisphaera acidiphila DSM 18658	SSU ribosomal protein S4P	d2uubd1	ribosomal protein s4	1	0.97
ZP_02737034	Duo6	(3,2)	Yes	Yes	YP_003371183	1e-50	Pirellula staleyi DSM 6068	von Willebrand factor type A	YP_003371183	5e-90	Pirellula staleyi DSM 6068	von Willebrand factor type A	d2ok5a1	conserved hypothetical protein batb	0.994	0.13
ZP_02737051	Singleton	(3,6)	Yes	Yes	ZP_01093955	5e-66	Blastopirellula marina DSM 3645	alkaline proteinase secretion protein aprE-like	ZP_09569003	3.2e-66	Singulisphaera acidiphila DSM 18658	secretion protein HlyD family protein	c3ibjB	cgmp-dependent 3',5'-cyclic phosphodiesterase	1	0.41
ZP_02737072	Cluster1	(3)	No	No	ZP_02731927	0	Gemmata obscuriglobus UQM 2246	peptidase S8 and S53, subtilisin, kexin, sedolisin	ZP_02731927	6.5e-235	Gemmata obscuriglobus UQM 2246	peptidase S8 and S53, subtilisin, kexin, sedolisin	d1r6va	c5a peptidase	1	0.86
ZP_02737073	Cluster1	(3,2)	No	No	ZP_02731741	8e-36	Gemmata obscuriglobus UQM 2246	hypothetical protein GobsU_08082	ZP_02731741	1.8e-58	Gemmata obscuriglobus UQM 2246	hypothetical protein GobsU_08082	c3fcsA	integrin, alpha 2b	1	0.6
ZP_02737246	Singleton	(3,6)	No	No	YP_003628525	3e-75	Planctomyces limnophilus DSM 3776	50S ribosomal protein L3	YP_003628525	1.1e-68	Planctomyces limnophilus DSM 3776	50S ribosomal protein L3	c3jywC	60s ribosomal protein l3	1	0.87
ZP_02737296	Singleton	(3,6)	Yes	Yes	ZP_08921995	1e-19	Thiorhodospira sibirica ATCC 700588	MscS Mechanosensitive ion channel	ZP_01876131	2.3e-20	Lentisphaera araneosa HTCC2155	hypothetical protein LNTAR_24319	c2vv5D	small-conductance mechanosensitive channel	1	0.26
ZP_02737361	Singleton	(3,2)	No	No	ZP_03628377	4e-77	bacterium Ellin514	nitroreductase	ZP_03128555	1.2e-71	Chthoniobacter flavus Ellin428	nitroreductase	d1ykia1	nitroreductase	1	0.97
ZP_02737376	Singleton	(3,2,6)	No	No	YP_004178727	8e-65	Isosphaera pallida ATCC 43644	30S ribosomal protein S2P	NP_869529	3.7e-61	Rhodopirellula baltica SH 1	30S ribosomal protein S2	d2uubb1	ribosomal protein s2	1	0.77
ZP_02737403	Singleton	(3)	No	No	GAA89245	0.12	Aspergillus kawachii IFO 4308	bZIP transcription factor	ZP_06580869	0.39	Streptomyces ghanaensis ATCC 14672	integral membrane protein	c2yiuE	cytochrome c1, heme protein	0.614	0.58
ZP_02737578	Singleton	(3,2,6)	No	No	ZP_01771750	0	Collinsella aerofaciens ATCC 25986	Hypothetical protein COLAER_00739	YP_004177844	0	Isosphaera pallida ATCC 43644	L-glutamine synthetase	c3o6xC	glutamine synthetase	1	0.87
ZP_02737610	Cluster2	(3,2)	No	Yes	ZP_09568492	8e-79	Singulisphaera acidiphila DSM 18658	hypothetical protein SinacDRAFT_4853	ZP_09568492	1.1e-80	Singulisphaera acidiphila DSM 18658	hypothetical protein SinacDRAFT_4853	d2pila	fimbrial protein	0.997	0.18
ZP_02737694	Singleton	(3,2,6)	Yes	Yes	ZP_01855965	1e-10	Planctomyces maris DSM 8797	hypothetical protein PM8797T_24106	ZP_01855965	1.3e-07	Planctomyces maris DSM 8797	hypothetical protein PM8797T_24106	c2j5uB	mrec protein	0.946	0.35
ZP_02737734	Singleton	(3,2)	No	No	YP_004179383	1e-11	Isosphaera pallida ATCC 43644	pyrrolo-quinoline quinone repeat-containing protein	YP_004179383	9.9e-23	Isosphaera pallida ATCC 43644	pyrrolo-quinoline quinone repeat-containing protein	c1kv9A	type ii quinohemoprotein alcohol dehydrogenase	1	0.78
ZP_02737797	Cluster1	(3,2,6)	No	No	ZP_02734776	3e-44	Gemmata obscuriglobus UQM 2246	hypothetical protein GobsU_23427	ZP_02734776	1.3e-94	Gemmata obscuriglobus UQM 2246	hypothetical protein GobsU_23427	c3iytG	apoptotic protease-activating factor 1	1	0.83
ZP_02737803	Singleton	(3)	No	No	ZP_02737860	2e-77	Gemmata obscuriglobus UQM 2246	UspA domain protein	ZP_02737860	2.6e-74	Gemmata obscuriglobus UQM 2246	UspA domain protein	c3hgmD	universal stress protein tead	0.999	0.94
ZP_02737845	Singleton	(3,2)	No	No	ZP_08192252	5e-31	Clostridium papyrosolvens DSM 2782	Collagen triple helix repeat-containing protein	NP_981161	5.7e-55	Bacillus cereus ATCC 10987	unnamed protein product	c2ky4A	phycobilisome linker polypeptide	0.981	0.25
ZP_02737902	Singleton	(3,2)	No	No	XP_629763	4.8	Dictyostelium discoideum AX4	hypothetical protein DDB_G0292154	ZP_09569830	0.16	Singulisphaera acidiphila DSM 18658	hypothetical protein SinacDRAFT_3640	d1xpna	pyrogallol hydroxytransferase small subunit	0.853	0.28
